# Supplementary material for: Systematic bioinformatic analysis of expression levels of 17,330 human genes across 9,783 samples from 175 types of healthy and pathological tissues
Source: Genome Biol. 2008 Sep 19;9(9):R139. doi: 10.1186/gb-2008-9-9-r139 (PMC2592717; doi:10.1186/gb-2008-9-9-r139)
Supplement: Additional data file 3 — Sources for all the raw expression data files used in this study. [file gb-2008-9-9-r139-S3.xls]

## Sheet: Table1
Experiment ID	Author	WWW	Year	Domain	Number of samples
AEEAFMX2	Philipp Khaitovich, Bjoern Muetzel, Xinwei She, Michael Lachmann, Ines Hellmann, Janko Dietzsch, Stephan Steigele, Hong-Hai Do, Gunter Weiss, Wolfgang Enard, Florian Heissig, Thomas Arendt, Kay Nieselt-Struwe, Evan E. Eichler, Svante P bo	http://www.ebi.ac.uk/arrayexpress/	2004	ebi	27
AEEMEXP121	Beat Schafer	http://www.ebi.ac.uk/arrayexpress/	2004	ebi	30
AEEMEXP167	Andrew Boquest; Aboulghassem Shahdadfar; Katrine Fronsdal; Olafur Sigurjonsson; Siv Tunheim; Philippe Collas; Jan Brinchmann"	http://www.ebi.ac.uk/arrayexpress/	2004	ebi	4
AEEMEXP168	Andrew Boquest; Aboulghassem Shahdadfar; Katrine Fronsdal; Olafur Sigurjonsson; Siv Tunheim; Philippe Collas; Jan Brinchmann"	http://www.ebi.ac.uk/arrayexpress/	2004	ebi	6
AEEMEXP216	Manon von Buelow; Ulrike Hemmann; Nicolas Chalwatzis; Katja Kotlenga; Klaus Lindauer"	http://www.ebi.ac.uk/arrayexpress/	2004	ebi	8
AEEMEXP231	YeeLeng Yap, Maria P Wong, XueWu Zhang, David Hernandez, Robin Gras, David K Smith, Antoine Danchin; Daniel Yap"	http://www.ebi.ac.uk/arrayexpress/	2005	ebi	58
AEEMEXP243	Malin Lindstedt; Asa Schiott; Kristina Larsson; Magnus Korsgren; Lennart Greiff; Carl Borrebaeck"	http://www.ebi.ac.uk/arrayexpress/	2005	ebi	6
AEEMEXP268	Petra Ijas, Krista Nuotio, Jani Saksi, Lauri Soinne, Eija Saimanen, Marja-Liisa Karjalainen-Lindsberg, Oili Salonen, Seppo Sarna, Jarno Tuimala, Petri T. Kovanen, Markku Kaste, and Perttu J. Lindsberg	http://www.ebi.ac.uk/arrayexpress/	2006	ebi	8
AEEMEXP337	Karin Pike-Overzet	http://www.ebi.ac.uk/arrayexpress/	2005	ebi	20
AEEMEXP353	Stephen Henderson	http://www.ebi.ac.uk/arrayexpress/	2005	ebi	96
AEEMEXP383	Groene J, Manmann U, Meister R, Staub E, Roepecke S, Heinze M, Klamann I, Brummendorf T, Hermann K, Loddenkemper C, Pilarsky C, Mann B, Adams HP, Buhr HJ, Rosenthal A	http://www.ebi.ac.uk/arrayexpress/	2006	ebi	36
AEEMEXP750	Ata-Ur Rasheed; Hans-Peter Rahn; Federica Sallusto; Martin Lipp; Gerd M ller"	http://www.ebi.ac.uk/arrayexpress/	2006	ebi	42
AEEMEXP83	McArdle , Stallings	http://www.ebi.ac.uk/arrayexpress/	2004	ebi	22
AEEMEXP872	Katrine Fronsdal; Aboulghassem Shahdadfar; Olafur Sigurjonsson; Andrew Boquest; Siv Tunheim; Philippe Collas; Jan Brinchmann"	http://www.ebi.ac.uk/arrayexpress/	2006	ebi	3
AEEMEXP935	qihua tan	http://www.ebi.ac.uk/arrayexpress/	2006	ebi	27
AEEMEXP950	Robert Gr tzmann; Christian Pilarsky; Ole Ammerpohl; Jutta L ttges; Armin B hme; Bence Sipos; Melanie Foerder; Ingo Alldinger; Beatrix Jahnke; Hans Konrad Schackert; Holger Kalthoff; Bernd Kremer; G nter Kl ppel; Hans Detlev Saeger"	http://www.ebi.ac.uk/arrayexpress/	2004	ebi	50
AEEMEXP97	Frank Weber; Lei Shen; Micheala Aldred; Carl Morrison; Andrea Frilling; Frank Schuppert; Chritoph Broelsch; Matthew Ringel; Charis Eng"	http://www.ebi.ac.uk/arrayexpress/	2005	ebi	24
AEETABM147	Nicolas Stransky, Celine Vallot, Fabien Reyal, Isabelle Bernard-Pierrot, Sixtina Gil Diez de Medina, Rick Segraves, Yann de Rycke, Paul Elvin, Andrew Cassidy, Carolyn Spraggon, Alexander Graham, Jennifer Southgate, Bernard Asselain, Yves Allory, Claude C. Abbou, Donna G. Albertson, Jean Paul Thiery, Dominique K. Chopin, Daniel Pinkel, Francois Radvanyi	http://www.ebi.ac.uk/arrayexpress/	2006	ebi	103
AEETABM20	Henriette Franz; Claudia Ullmann; Albert Becker; Margaret Ryan; Sabine Bahn; Thomas Arendt; Matthias Simon; Svante P bo; Philipp Khaitovich"	http://www.ebi.ac.uk/arrayexpress/	2005	ebi	21
AEETABM34	Malin Lindstedt; Kristina Lundberg; Carl A. K. Borrebaeck"	http://www.ebi.ac.uk/arrayexpress/	2005	ebi	21
AEETABM66	Anita Grigoriadis, Alan Mackay, Jorge S. Reis-Filho, Dawn Steele, Christian Iseli, Brian J. Stevenson, C. Victor Jongeneel, Haukur Valgeirsson, Kerry Fenwick, Marjan Iravani, Maria Leao, Andrew J. G. Simpson, Robert L. Strausberg, Parmjit S. Jat, Alan Ashworth, A. Munro Neville and Michael J OHare	http://www.ebi.ac.uk/arrayexpress/	2006	ebi	3
CGE01		http://cardiogenomics.med.harvard.edu/home	2001	cardiogenomics	104
CHE01	Ashish Nimgaonkar	http://www.chip.org/	2002	chip	13
CNE05	Josephine Chen, Eric Hoffman	http://microarray.cnmcresearch.org	2004	cnmcresearch	18
GSE1004	Judith,N,Haslett; Despina,,Sanoudou; Alvin,T,Kho; Richard,R,Bennett; Steven,A,Greenberg; Isaac,S,Kohane; Alan,H,Beggs; Louis,M,Kunkel; Judith,,Haslett; Judith,N,Haslett; Despina,,Sanoudou; Alvin,T,Kho; Richard; Steven,A,Greenberg; Isaac,S,Kohane; Alan,H,Beggs; Louis,M,Kunkel; Judith,,Haslett	http://www.pnas.org/cgi/content/full/99/23/15000	2004	geo	24
GSE1133	J,,Walker; A,,Su; H,,Lapp; S,,Batalov; John,R,Walker; John,,Walker; Andrew,,Su; Hilmar,,Lapp; Serge,,Batalov; John,R,Walker	http://expression.gnf.org	2004	geo	142
GSE1159	P,J,Valk; R,G,Verhaak; A,,Beijen; C,A,Erpelinck; S,,Barjesteh; J,M,Boer; B,,Beverloo; M,J,Moorhouse; P,J,Van; B,,Lowenberg; R,,Delwel; Roel,,Verhaak; Peter,JM,Valk; Roel,GW,Verhaak; Antoinette,,Beijen; Claudia,AJ,Erpelinck; Sahar,,Barjesteh; Judith,M,Boer; Berna,,Beverloo; Michael,J,Moorhouse; Peter,J,Van; Bob,,Lowenberg; Ruud,,Delwel; Roel,,Verhaak	http://www.eur.nl/fgg/hema/	2004	geo	293
GSE1297	Eric,M,Blalock; James,W,Geddes; Kuey-Chu,,Chen; Nada,M,Porter; William,R,Markesbery; Philip,W,Landfield; Julia,K,Hogan; Eric,M,Blalock; James,W,Geddes; Kuey-Chu,,Chen; Nada,M,Porter; William,R,Markesbery; Philip,W,Landfield; Julia,K,Hogan	http://www.ncbi.nlm.nih.gov/geo	2004	geo	31
GSE1420	Eric,,Kimchi; James,,Park; Thomas,,Darga; Maria,,Kocherginsky; Teodore,,Karrison; John,,Hart; Mitchell,C,Posner; Ralph,R,Weichselbaum; Nikolai,N,Khodarev; Nikolai,N.,Khodarev; Eric,,Kimchi; James,,Park; Thomas,,Darga; Maria,,Kocherginsky; Teodore,,Karrisson; John,,Hart; Mitchell,C,Posner; Ralph,R,Weichselbaum; Nikolai,N,Khodarev; Nikolai,N.,Khodarev	http://www.ncbi.nlm.nih.gov/geo	2004	geo	24
GSE1431	Xiao-Qin,,Xia; Xiao-Qin,,Xia; Xiao-Qin,,Xia	http://www.ncbi.nlm.nih.gov/geo	2004	geo	88
GSE1456	Yudi,,Pawitan; Judith,,Bjohle; Lukas,,Amler; Anna-Lena,,Borg; Suzanne,,Egyhazi; Per,,Hall; Xia,,Han; Lars,,Holmberg; Fei,,Huang; Sigrid,,Klaar; Edison,T,Liu; Lance,D,Miller; Hans,,Nordgren; Alexander,,Ploner; Kerstin,,Sandelin; Peter,M,Shaw; Johanna,,Smeds; Lambert,,Skoog; Sara,,Wedren; Jonas,,Bergh; Alexander,,Ploner	http://www.meb.ki.se/~yudpaw/	2006	geo	318
GSE1460	Myeong,S,Lee; Kristina,,Hanspers; Christopher,S,Barker; Abner; Joseph,M,McCune; Myeong,S,Lee; Myeong,S,Lee; Kristina,,Hanspers; Christopher,S,Barker; Abner; Joseph,M,McCune; Myeong,S,Lee	http://www.ncbi.nlm.nih.gov/geo	2004	geo	30
GSE1462	Marco,,Crimi; Giacomo,P,Comi; Marco,,Crimi; Marco,,Crimi; Giacomo,P,Comi; Marco,,Crimi	www.centrodinoferrari.com	2005	geo	15
GSE1650	Avrum,,Spira; Avrum,,Spira; Avrum,,Spira; Avrum,,Spira	http://www.pulmonomics.org	2004	geo	30
GSE1869	Michelle,M,Kittleson; Shui,Q,Ye; Rafael,A,Irizarry; Joe,G,Garcia; Joshua,M,Hare; Michelle,,Kittleson; Michelle,M,Kittleson; Shui,Q,Ye; Rafael,A,Irizarry; Joe,G,Garcia; Joshua,M,Hare; Michelle,,Kittleson	http://www.ncbi.nlm.nih.gov/geo	2004	geo	25
GSE1907	Michel,P,Bihl; Florent,,Baty; Martin,H,Brutsche; Florent,,Baty; Michel,; Florent,; Martin,; Florent,,Baty	http://www.ncbi.nlm.nih.gov/geo	2005	geo	32
GSE2004	; Elizabeth	http://arrayconsortium.tgen.org/np2/viewProject.do?action=viewProject&projectId=87089	2004	geo	19
GSE2018	Vincent,J,Gimino; Jeffrey,D,Lande; Todd,R,Berryman; Richard,A,King; Marshall,I,Hertz; Jeff,,Lande; Vincent,J,Gimino; Jeffrey,D,Lande; Todd,R,Berryman; Richard,A,King; Marshall,I,Hertz; Jeff,,Lande	http://www.ncbi.nlm.nih.gov/geo	2004	geo	34
GSE2044	Kyu-Baek,,Hwang; Sek; Steve,A,Greenberg; Peter,J,Park; Sek; Kyu-Baek,,Hwang; Sek; Steve,A,Greenberg; Peter,J,Park; Sek	http://www.crosschip.org/	2004	geo	28
GSE2109	; Michael,,Bittner	https://expo.intgen.org/expo/public/listPublicGeoTransactions.do	2005	geo	1603
GSE2113	Michela,,Mattioli; Luca,,Agnelli; Sonia,,Fabris; Luca,,Baldini; Fortunato,,Morabito; Silvio,,Bicciato; Donata,,Verdelli; Intini,,Daniela; Lucia,,Nobili; Lilla,,Cro; Giancarlo,,Pruneri; Vincenzo,,Callea; Caterina,,Stelitano; Anna; Luigia,,Lombardi; Antonino,,Neri; Antonino,,Neri	http://www.ncbi.nlm.nih.gov/projects/geo	2005	geo	30
GSE2125	Prescott,; Michael,E.,Salazar	arrays.ucsf.edu	2005	geo	45
GSE2152	Sakari,,Vanharanta; Patrick,J,Pollard; Heli,J,Lehtonen; PÃ¤ivi,,Laiho; Jari,,SjÃ¶berg; Arto,,Leminen; Kristiina,,AittomÃ¤ki; Johanna,,Arola; Mogens,,Kruhoffer; Torben,F,Ã˜rntoft; Ian,P,Tomlinson; Maija,,Kiuru; Diego,,Arango; Lauri,A,Aaltonen; Sakari,,Vanharanta	http://www.ncbi.nlm.nih.gov/projects/geo	2005	geo	22
GSE2164	M,P,Vawter; S,,Evans; P,,Choudary; H,,Tomita; J,,Meador-Woodruff; M,,Molnar; J,,Li; J,F,Lopez; R,,Myers; D,,Cox; S,J,Watson; H,,Akil; E,G,Jones; W,E,Bunney; Marquis,,Vawter; M,P,Vawter; S,,Evans; P,,Choudary; H,,Tomita; J,,Meador-Woodruff; M,,Molnar; J,,Li; J,F,Lopez; R,,Myers; D,,Cox; S,J,Watson; H,,Akil; E,G,Jones; W,E,Bunney; Marquis,,Vawter	http://www.ncbi.nlm.nih.gov/geo	2005	geo	87
GSE2240	Andreas,S,Barth; Sylvia,,Merk; Elisabeth,,Arnoldi; Ludwig,,Zwermann; Patrick,,Kloos; Mathias,,Gebauer; Klaus,,Steinmeyer; Markus,,Bleich; Stefan,,Kääb; Martin,,Hinterseer; Heike,,Kartmann; Eckart,,Kreuzer; Martin,,Dugas; Gerhard,,Steinbeck; Michael,,Näbauer; Andreas,S.,Barth	http://www.ncbi.nlm.nih.gov/geo	2005	geo	70
GSE2351	Sanne,,Lugthart; Meyling,H,Cheok; Monique,L,den; Wenjian,,Yang; Amy,,Holleman; Cheng,,Cheng; Chin-Hon,,Pui; Mary,V,Relling; Gritta,E,Janka-Schaub; Rob,,Pieters; William,E,Evans; William,E,Evans	http://www.stjuderesearch.org/data/ALL5	2005	geo	127
GSE2361	Xijin,,Ge; Shogo,,Yamamoto; Shuichi,,Tsutsumi; Yutaka,,Midorikawa; Siego,,Ihara; San; Hiroyuki,,Aburatani; Xijin,; Shogo,; Shuichi,; Yutaka,; Sigeo,; San,Ming,Wang; Hiroyuki,; Xijin,,Ge	http://www.genome.rcast.u-tokyo.ac.jp/normal/	2005	geo	36
GSE2443	CAROLYN,,Best; Carolyn,J.	http://clincancerres.aacrjournals.org/cgi/content/full/11/19/6823	2005	geo	20
GSE2466	C,,Haslinger; N,,Schweifer; S,,Stilgenbauer; H,,Doehner; P,,Lichter; N,,Kraut; C,,Stratowa; R,,Abseher; Stratowa,,Christian	http://www.ncbi.nlm.nih.gov/geo	2005	geo	111
GSE2513	Yong; Jaime,,Chew; Henry,,Yang; Doan,,Nguyen; Leonard,,Ang; Donald,,Tan; Roger,,Beuerman; Yong	http://www.ncbi.nlm.nih.gov/projects/geo	2006	geo	12
GSE2603	Andy,J,Minn; Joan,,Massague; Agnes,,Viale	http://www.ncbi.nlm.nih.gov/geo	2005	geo	99
GSE2665	Jan-Henning,,Martens; Julia,,Kzhyshkowska; Martin,,Falkowski-Hansen; Kai,,Schledzewski; Alexei,,Gratchev; Ulrich,,Mansmann; Christina,,Schmuttermaier; Edgar,,Dippel; Wolfgang,,Koenen; Frank,,Riedel; Sergij,,Goerdt; Alexei,,Gratchev	http://www.ncbi.nlm.nih.gov/projects/geo	2005	geo	20
GSE2666	Craig,E,Eckfeldt; Eric,M,Mendenhall; Catherine,M,Flynn; Tzu-Fei,,Wang; Suzanne,M,Grindle; Stephen,C,Ekker; Catherine,M,Verfaillie; Michael,A,Pickart; Craig,E,Eckfeldt	http://www.ncbi.nlm.nih.gov/projects/geo	2005	geo	36
GSE2724	Sakari,,Vanharanta; Patrick,J,Pollard; Heli,J,Lehtonen; PÃ¤ivi,,Laiho; Jari,,SjÃ¶berg; Arto,,Leminen; Kristiina,,AittomÃ¤ki; Johanna,,Arola; Mogens,,Kruhoffer; Torben,F,Ã˜rntoft; Ian,P,Tomlinson; Maija,,Kiuru; Diego,,Arango; Lauri,A,Aaltonen; Sakari,,Vanharanta	http://www.ncbi.nlm.nih.gov/projects/geo	2005	geo	11
GSE2725	Sakari,,Vanharanta; Patrick,J,Pollard; Heli,J,Lehtonen; PÃ¤ivi,,Laiho; Jari,,SjÃ¶berg; Arto,,Leminen; Kristiina,,AittomÃ¤ki; Johanna,,Arola; Mogens,,Kruhoffer; Torben,F,Ã˜rntoft; Ian,P,Tomlinson; Maija,,Kiuru; Diego,,Arango; Lauri,A,Aaltonen; Sakari,,Vanharanta	http://www.ncbi.nlm.nih.gov/projects/geo	2005	geo	10
GSE3167	Lars,,DyrskjÃ¸t; Mogens,,KruhÃ¸ffer; Thomas,,Thykjaer; Niels,,Marcussen; Jens,L,Jensen; Klaus,,MÃ¸ller; Torben,F,Ã˜rntoft; Lars,DyrskjÃ¸t,Andersen	www.mdl.dk	2005	geo	60
GSE3218	James,E,Korkola; Jane,,Houldsworth; Rajendrakumar,,Chadalavada; Adam,B,Olshen; Debbie,,Dobrzynski; Victor,E,Reuter; George,J,Bosl; R.S.K,,Chaganti; James,,Korkola	http://www.ncbi.nlm.nih.gov/projects/geo	2005	geo	214
GSE3284	S,E,Calvano; W,,Xiao; D,R,Richards; R,M,Felciano; H,V,Baker; R,J,Cho; R,O,Chen; B,H,Brownstein; J,P,Cobb; S,K,Tschoeke; C,,Miller-Graziano; L,L,Moldawer; M,N,Mindrinos; R,W,Davis; R,G,Tompkins; S,F,Lowery; IDDC,,Inflammation	http://www.gluegrant.org/pubsupport/Nature_1/	2005	geo	92
GSE3325	Sooryanarayana,,Varambally; Jianjun,,Yu; Bharathi,,Laxman; Rohit,,Mehra; Scott,A,Tomlins; Arul,M,Chinnaiyan; Jianjun,,Yu	http://www.ncbi.nlm.nih.gov/projects/geo	2005	geo	19
GSE3419	Manabu,,Ohyama; Atsushi,,Terunuma; Christine,L,Tock; Michael,F,Redonovich; Cynthia,A,Pise-Masison; Steven,B,Hopping; John,N,Brady; Mark,C,Udey; Jonathan,C,Vogel; Jonathan,,Vogel	http://www.ncbi.nlm.nih.gov/projects/geo	2005	geo	16
GSE349	J,C,Chang; E,C,Wooten; A,,Tsimelzon; S,G,Hilsenbeck; M,C,Gutierrez; R,,Elledge; S,,Mohsin; C,K,Osborne; G,C,Chamness; D,C,Allred; P,,O'Connell; Eric,C,Wooten; Jenny,C,Chang; Eric,C,Wooten; Anna,,Tsimelzon; Susan,G,Hilsenbeck; M,Carolina,Guitierrez; Richard,,Elledge; Syed,,Mohsin; C,Kent,Osborne; Gary,,Chamness; D,Craig,Allred; Peter,,O'Connell; Eric,C,Wooten	http://www.ncbi.nlm.nih.gov/geo	2003	geo	14
GSE3494	L,D,Miller; J,,Smeds; J,,George; V,B,Vega; L,,Vergara; A,,Ploner; Y,,Pawitan; P,,Hall; S,,Klaar; E,T,Liu; J,,Bergh; Lance,David,Miller	http://www.gis.a-star.edu.sg/internet/site/investigators.php?f=cv&user_id=7	2005	geo	502
GSE350	J,C,Chang; E,C,Wooten; A,,Tsimelzon; S,G,Hilsenbeck; M,C,Gutierrez; R,,Elledge; S,,Mohsin; C,K,Osborne; G,C,Chamness; D,C,Allred; P,,O'Connell; Eric,C,Wooten; Jenny,C,Chang; Eric,C,Wooten; Anna,,Tsimelzon; Susan,G,Hilsenbeck; M,Carolina,Guitierrez; Richard,,Elledge; Syed,,Mohsin; C,Kent,Osborne; Gary,,Chamness; D,Craig,Allred; Peter,,O'Connell; Eric,C,Wooten	http://www.ncbi.nlm.nih.gov/geo	2003	geo	10
GSE3524	Gokce,A,Toruner; Celal,,Ulger; Mualla,,Alkan; Anthony,T,Galante; Joseph,,Rinaggio; Randall,,Wilk; Bin,,Tian; Patricia,,Soteropoulos; Meera,R,Hameed; Marvin,N,Schwalb; James,J,Dermody; Gokce,,Toruner	http://www.journals.elsevierhealth.com/periodicals/cgc/article/PIIS0165460804000639/abstract	2005	geo	20
GSE3526	Richard,B,Roth; Richard,B,Roth	http://www.ncbi.nlm.nih.gov/projects/geo	2006	geo	353
GSE3911	Deepa,,Bhojwani; William,L,Carroll; Deepa,,Bhojwani	http://www.ncbi.nlm.nih.gov/projects/geo	2006	geo	43
GSE3960	Qun,,Wang; Sharon,,Diskin; Eric,,Rappaport; Edward,,Attiyeh; Yael,,Mosse; Daniel,,Shue; Eric,,Seiser; Jayanti,,Jagannathan; Suzanne,,Shusterman; Manisha,,Bansal; Deepa,,Khazi; Cynthia,,Winter; Erin,,Okowa; Gregory,,Grant; Avital,,Cnaan; Huaqing,,Zhao; Nai-Kong,,Cheung; William,,Gerald; Wendy,,London; Katherine,,Matthay; Garrett,,Brodeur; John,,Maris; Jayanti,	http://stokes.chop.edu/programs/marislab/data	2006	geo	102
GSE4045	PÃ¤ivi,,Laiho; Antti,,Kokko; Sakari,,Vanharanta; Reijo,,Salovaara; Heli,,Sammalkorpi; Heikki,,JÃ¤rvinen; Jukka-Pekka,,Mecklin; Tuomo,J,Karttunen; Karoliina,,Tuppurainen; Veronica,,Davalos; Simo,,Schwartz; Diego,,Arango; Markus,J,MÃ¤kinen; Lauri,A,Aaltonen; Antti,,Kokko	http://www.ncbi.nlm.nih.gov/projects/geo	2006	geo	2
GSE4250	Yufei,,Zhu; Yi,,Zhang; Yu,,Xia; Xiangyin,,Kong; Landian,,Hu; Kong	http://www.ncbi.nlm.nih.gov/projects/geo	2006	geo	4
GSE4271	Heidi,S,Phillips; Samir,,Kharbanda; Ruihuan,,Chen; William,,Forrest; Robert,,Soriano; Thomas,D,Wu; Anjan,,Misra; Janice,,Nigro; Howard,,Colman; Liliana,,Soroceanu; P,M,Williams; Zora,,Modrusan; Burt,,Feuerstein; Ken,,Aldape; Thomas,D.,Wu	http://www.ncbi.nlm.nih.gov/projects/geo	2006	geo	200
GSE4475	Michael,,Hummel; Stefan,,Bentink; Hilmar,,Berger; Wolfram,,Klapper; Swen,,Wessendorf; Thomas,F,Barth; Heinz-Wolfram,,Bernd; Sergio,,Cogliatti; Judith,,Dierlamm; Alfred,C,Feller; Martin-Leo,,Hansmann; Eugenia,,Haralambieva; Lana,,Harder; Dirk,,Hasenclever; Michael,,Kuehn; Dido,,Lenze; Peter,,Lichter; Jose,I,Martin-Subero; Peter,,Moeller; Hans-Konrad,,Mueller-Hermelink; German,,Ott; Reza,M,Parwares…	http://compdiag.molgen.mpg.de/supplements/Hummel06	2006	geo	221
GSE465	Y,W,Chen; P,,Zhao; R,,Borup; E,P,Hoffman; Eric,,Hoffman; Eric,,Hoffman	http://pgadata.cnmcresearch.org/geolinkback.asp?expId=5702	2003	geo	4
GSE473	G,,Diette; Eric,,Hoffman; Greg,,Diette; Eric,,Hoffman	http://pgadata.cnmcresearch.org/geolinkback.asp?expId=6919	2003	geo	58
GSE474	J,A,Houmard; Eric,,Hoffman; Joseph,,Houmard; Eric,,Hoffman	http://pgadata.cnmcresearch.org/geolinkback.asp?expId=6537	2003	geo	24
GSE475	N,A,Rubinstein; Eric,,Hoffman; Neal,; Eric,,Hoffman	http://pepr.cnmcresearch.org/PEPR/browse.do?action=list_prj_exp&projectId=103	2003	geo	6
GSE4922	Anna,V,Ivshina; Joshy,,George; Oleg,,Senko; Benjamin,,Mow; Thomas,C,Putti; Johanna,,Smeds; Thomas,,Lindahl; Yudi,,Pawitan; Per,,Hall; Hans,,Nordgren; John,E,Wong; Edison,T,Liu; Jonas,,Bergh; Vladimir,A,Kuznetsov; Lance,D,Miller; Lance,David,Miller	http://www.gis.a-star.edu.sg/internet/site/investigators.php?f=cv&user_id=7	2006	geo	84
GSE494	Dietrich,,Stephan; Eric,,Hoffman; Dietrich,; Eric,,Hoffman	http://pepr.cnmcresearch.org/PEPR/browse.do?action=list_prj_exp&projectId=139	2003	geo	4
GSE5090	MARTA,,CORTÃ“N; ALBERTO,,BENGURIA; JOSE,L,SAN; JOSE,I,BOTELLA-CARRETERO; HÃ‰CTOR,F,ESCOBAR-MORREALE; BELÃ‰N,,PERAL; BELEN,,PERAL	http://www.ncbi.nlm.nih.gov/projects/geo	2006	geo	17
GSE5109	Joseph,,Houmard; Eric,,Hoffman	http://pepr.cnmcresearch.org/browse.do?action=list_prj_exp&projectId=201	2006	geo	6
GSE5388	Sabine,,Bahn; Margaret,M,Ryan; Helen,E,Lockstone; Stephen,J,Huffaker; Matthew,T,Wayland; Maree,J,Webster; Sabine,,Bahn	http://www.biotech.cam.ac.uk/sb/	2006	geo	61
GSE5389	Sabine,,Bahn; Margaret,M,Ryan; Helen,E,Lockstone; Stephen,J,Huffaker; Matthew,T,Wayland; Maree,J,Webster; Sabine,,Bahn	http://www.biotech.cam.ac.uk/sb/	2006	geo	21
GSE5580	Krzysztof,,Laudanski; Carol,,Miller-Graziano; Wenzhong,,Xiao; Michael,N,Mindrinos; Daniel,R,Richards; Asit,,De; Lyle,L,Moldawer; Ronald,V,Maier; Paul,,Bankey; Henry,V,Baker; Bernard,H,Brownstein; J,P,Cobb; Steve,E,Calvano; Ronald,W,Davis; Ronald,G,Tompkins; IDDC,,Inflammation	http://www.gluegrant.org/pubsupport/supplement-3	2006	geo	42
GSE5787	Barbara,,Bachtiary; Paul,C,Boutros; Melania,,Pintilie; Willa,,Shi; Carlo,,Bastianutto; Jian,H,Li; Joerg,,Schwock; Wendy,,Zhang; Linda,Z,Penn; Igor,,Jurisica; Anthony,,Fyles; Fei,F,Liu; Paul,C,Boutros	http://www.ncbi.nlm.nih.gov/projects/geo	2006	geo	33
GSE5967	Thomas,P,Cappola; Philip,A,Horwitz; Jonathan,A,Epstein; Emily,J,Tsai; Mary,E,Putt; Thomas,,Cappola	http://www.ncbi.nlm.nih.gov/projects/geo	2006	geo	21
GSE5999	V,D,Winn; R,,Haimov-Kochman; M,,Gormley; S,,Fisher; Susan,,Fisher	http://www.ncbi.nlm.nih.gov/projects/geo	2007	geo	72
GSE6004	Vasily,,Vasko; Allan,V,Espinosa; William,,Scouten; Huiling,,He; Herbert,,Auer; Sandya,,Liyanarachchi; Alexander,,Larin; Victoria,,Savchenko; Gary,L,Francis; Albert,,de; Motoyasu,,Saji; Matthew,D,Ringel; Sandya,,Liyanarachchi	http://www.ncbi.nlm.nih.gov/projects/geo	2006	geo	18
GSE6011	Mario,,Pescatori; Enzo,,Ricci; Camilla,,Bernardini; Pietro,A,Tonali; Mario,,Pescatori	http://www.ncbi.nlm.nih.gov/projects/geo	2006	geo	37
GSE6029	Vladimir,,Markov; Kenro,,Kusumi; Mahlet,G,Tadesse; Dilusha,A,William; Dorian,M,Hall; Vitali,,Lounev; Arlene,,Carlton; Jay,,Leonard; Rick,I,Cohen; Eric,F,Rappaport; Biagio,,Saitta; Kenro,,Kusumi	sols.asu.edu/faculty/kkusumi.php	2007	geo	18
GSE6120	Benjamin,,Tycko; Chi-Ming,,Li; Adam,A,Margolin; Chi-Ming,,Li	http://www.ncbi.nlm.nih.gov/projects/geo	2006	geo	39
GSE6236	Sung-Ho,,Goh; Matthew,,Josleyn; Y.,T,Lee; Robbert,L,Danner; Robert,B,Gherman; Maggie,C,Cam; Jeffery,L,Miller; Jeffery,Lynn,Miller	http://www.ncbi.nlm.nih.gov/projects/geo	2007	geo	56
GSE6253	Yan,,Lu; Ming,,You; Mark,,Watson; Ramaswamy,,Govindan; Zhifu,,Sun; Ping,,Yang; Yan,,Lu	http://www.ncbi.nlm.nih.gov/projects/geo	2006	geo	72
GSE6269	; Damien,,Chaussabel	http://www.ncbi.nlm.nih.gov/projects/geo	2007	geo	92
GSE6338	Pier-Paolo,,Piccaluga; Stefano,A,Pileri; Riccardo,,Dalla-Favera; pier	http://www.ncbi.nlm.nih.gov/projects/geo	2006	geo	60
GSE6344	John,A,Copland; John,A,Copland	http://www.ncbi.nlm.nih.gov/projects/geo	2006	geo	40
GSE635	Amy,,Holleman; Meyling,H,Cheok; Monique,L,Den; Wenjian,,Yang; Karin,M,Kazemier; Gritta,E,Janka-Schaub; Rob; William,E,Evans; William,E,Evans; William,E,Evans	http://www.stjuderesearch.org/data/ALL4	2004	geo	1
GSE6401	Luca,,Agnelli; Sonia,,Fabris; Silvio,,Bicciato; Dario,,Basso; Luca,,Baldini; Fortunato,,Morabito; Donata,,Verdelli; Katia,,Todoerti; Giorgio,,Lambertenghi-Deliliers; Luigia,,Lombardi; Antonino,,Neri; Antonino,,Neri	http://www.ncbi.nlm.nih.gov/projects/geo	2007	geo	85
GSE6575	Jeffrey,P,Gregg; Lisa,,Lit; Colin,,Baron; Irva,,Hertz-Picciotto; Wynn,,Walker; Ryan,,Davis; Lisa,A,Croen; Sally,,Ozonoff; Robin,,Hansen; Isaac,N,Pessah; Frank,R,Sharp; Jeffrey,,Gregg	http://www.ncbi.nlm.nih.gov/projects/geo	2007	geo	56
GSE6606	Uma,R,Chandran; Changqing,,Ma; Rajiv,,Dhir; Michelle,,Bisceglia; Maureen,,Lyons-Weiler; Wenjing,,Liang; George,,Michalopoulos; Michael,,Becich; Federico,A,Monzon; Federico,Alberto,Monzon	http://caarraydb.nci.nih.gov/caarray/	2007	geo	61
GSE6608	Uma,R,Chandran; Changqing,,Ma; Rajiv,,Dhir; Michelle,,Bisceglia; Maureen,,Lyons-Weiler; Wenjing,,Liang; George,,Michalopoulos; Michael,,Becich; Federico,A,Monzon; Federico,Alberto,Monzon	http://caarraydb.nci.nih.gov/caarray/	2007	geo	63
GSE6613	Clemens,R,Scherzer; Aron,C,Eklund	http://www.ncbi.nlm.nih.gov/projects/geo	2006	geo	105
GSE6631	M,A,Kuriakose; W,T,Chen; Z,M,He; A,G,Sikora; P,,Zhang; Z,Y,Zhang; W,L,Qiu; D,F,Hsu; C,,McMunn-Coffran; S,M,Brown; E,M,Elongo; M,D,Delacure; F,A,Chen; Fang-An,,Chen	http://www.ncbi.nlm.nih.gov/projects/geo	2007	geo	44
GSE6863	Annamaria,,Ricciardi; Angela,R,Elia; Paola,,Cappello; Maura,,Puppo; Cristina,,Vanni; Paolo,,Fardin; Alessandra,,Eva; David,,Munroe; Xiaolin,,Wu; Mirella,,Giovarelli; Luigi,,Varesio; Paolo,,Fardin	http://www.ncbi.nlm.nih.gov/projects/geo	2007	geo	6
GSE6919	; Federico,Alberto,Monzon	http://www.ncbi.nlm.nih.gov/projects/geo	2007	geo	43
GSE6955	Vivianne,,Deng; Valerie,,Matagne; Sergio,R,Ojeda; valerie,,matagne	http://www.ncbi.nlm.nih.gov/projects/geo	2007	geo	6
GSE7007	Franck,,Tirode; karine,,Laud-Duval; Alexandre,,Prieur; Bruno,,Delorme; Pierre,,Charbord; Olivier,,Delattre; Olivier,,Delattre	http://www.ncbi.nlm.nih.gov/projects/geo	2007	geo	1
GSE7392	Walter,D,Park; Matthew,,Griffin; Joseph,P,Grande; Fernando,,Cosio; Mark,D,Stegall; Walt,,Park	http://www.ncbi.nlm.nih.gov/projects/geo	2007	geo	30
GSE781	Marc,E,Lenburg; Louis,S,Liou; Norman,P,Gerry; Garrett,M,Frampton; Herbert,T,Cohen; Michael,F,Christman; Marc,E.,Lenburg; Marc,E,Lenburg; Louis,S,Liou; Norman,P,Gerry; Garrett,M,Frampton; Herbert,T,Cohen; Michael,F,Christman; Marc,E.,Lenburg	http://gg.bu.edu	2003	geo	34
GSE873	MD,,Fischer; JR,,Gorospe; M,,Bakay; D,,Kjellgren; F,,Pedrosa-Domellof; EP,,Hoffman; TS,,Khurana; Dominik,,Fischer; MD,,Fischer; JR,,Gorospe; M,,Bakay; D,,Kjellgren; F,,Pedrosa-Domellof; EP,,Hoffman; TS,,Khurana; Dominik,,Fischer	http://www.ncbi.nlm.nih.gov/geo	2003	geo	5
GSE96	A,I,Su; M,P,Cooke; K,A,Ching; Y,,Hakak; J,R,Walker; T,,Wiltshire; A,P,Orth; R,G,Vega; L,M,Sapinoso; A,,Moqrich; A,,Patapoutian; G,M,Hampton; P,G,Schultz; J,B,Hogenesch; John,R,Walker; John,R,Walker	http://expression.gnf.org	2002	geo	70
GSE974	Grindle,M,Suzanne; Jennifer,; Suzanne,; Xinqiang,; David,; Soon,; Yingjie,; Robert,; Ami,; Zhanjun,; Sofia,; Jeanne,; Judith,; Shireen,; Schuchong,; Robert,; Leslie,; Grindle,M,Suzanne	http://www.ncbi.nlm.nih.gov/geo	2004	geo	34
GSE994	Avrum,,Spira; Jennifer,,Beane; Vishal,,Shah; Gang,,Liu; Frank,,Schembri; Xuemei,,Yang; John,,Palma; Jerome,,Brody; Avrum,,Spira; Avrum,,Spira; Avrum,,Spira	http://pulm.bumc.bu.edu/aged	2004	geo	75
MTE02	Kimberly Stegmaier et al	http://www.broad.mit.edu/cgi-bin/cancer/datasets.cgi	2004	mit	12
MTE03	Catherine Nutt et al	http://www.broad.mit.edu/cgi-bin/cancer/datasets.cgi	2003	mit	50
MTE04	Stephen Lessink et al	http://www.broad.mit.edu/cgi-bin/cancer/datasets.cgi	2002	mit	10
MTE05	Dinesh Singh, Phillip Febbo et al	http://www.broad.mit.edu/cgi-bin/cancer/datasets.cgi	2002	mit	102
MTE08	Scott Armstrong et al	http://www.broad.mit.edu/cgi-bin/cancer/datasets.cgi	2002	mit	72
MTE09	Arindam Bhattacharjee et al	http://www.broad.mit.edu/cgi-bin/cancer/datasets.cgi	2001	mit	254
NCE279	Eva La Tulippe et al	http://gedp.nci.nih.gov/dc/servlet/manager	2002	nihncigedp	34
PPE01	Zoran Gatalica et al	private page	2004	privatepage	9
PPE04	Stefan Kaeaeb, Andreas Barth et al	private page	2003	privatepage	42
PPE05	Shuichi Tsutsumi et al	private page	2003	privatepage	32
PPE09	Karen Lu et al	private page	2004	privatepage	50
PPE10	Lauri Aaltonen	private page	2005	privatepage	42
PPE13	Krhoeffer et al	private page	2005	privatepage	122
PPE14	Heidi Hemmoranta et al	private page	2006	privatepage	14
PPE15	Amos Toren et al	private page	2005	privatepage	8
SJE01all	Eng-Juh Yeoh et al	http://www.stjuderesearch.org/sitemap.html	2002	stjude	327
SJE01aml	Mary Rose	http://www.stjuderesearch.org/sitemap.html	2004	stjude	155
SJE03all	Mary Ross et al	http://www.stjuderesearch.org/sitemap.html	2003	stjude	264
TSE01	Gavin Gordon et al	http://www.chestsurg.org/microarray.htm	2002	chestsurg	35
UEE10216	William Freije et al	http://microarray.genetics.ucla.edu/geneexp/public/	2004	ucla	2
UEE10421	William Freije et al	http://microarray.genetics.ucla.edu/geneexp/public/	2004	ucla	14
UEE14583	William Freije et al	http://microarray.genetics.ucla.edu/geneexp/public/	2004	ucla	40
UEE15405_1	William Freije et al	http://microarray.genetics.ucla.edu/geneexp/public/	2004	ucla	21
UEE15405_2	William Freije et al	http://microarray.genetics.ucla.edu/geneexp/public/	2004	ucla	10
UEE15467	William Freije et al	http://microarray.genetics.ucla.edu/geneexp/public/	2004	ucla	6
UEE4365	William Freije et al	http://microarray.genetics.ucla.edu/geneexp/public/	2004	ucla	1
UEE4375	William Freije et al	http://microarray.genetics.ucla.edu/geneexp/public/	2004	ucla	1
UEE4385	William Freije et al	http://microarray.genetics.ucla.edu/geneexp/public/	2004	ucla	1
UEE4395	William Freije et al	http://microarray.genetics.ucla.edu/geneexp/public/	2004	ucla	1
UEE4405	William Freije et al	http://microarray.genetics.ucla.edu/geneexp/public/	2004	ucla	1
UEE4415	William Freije et al	http://microarray.genetics.ucla.edu/geneexp/public/	2004	ucla	1
UEE4759	William Freije et al	http://microarray.genetics.ucla.edu/geneexp/public/	2004	ucla	18
UEE6905_1	William Freije et al	http://microarray.genetics.ucla.edu/geneexp/public/	2004	ucla	20
UEE6905_2	William Freije et al	http://microarray.genetics.ucla.edu/geneexp/public/	2004	ucla	10
UEE7083	William Freije et al	http://microarray.genetics.ucla.edu/geneexp/public/	2004	ucla	8
UEE7102	William Freije et al	http://microarray.genetics.ucla.edu/geneexp/public/	2004	ucla	6
UEE7176	William Freije et al	http://microarray.genetics.ucla.edu/geneexp/public/	2004	ucla	8
UEE7204	William Freije et al	http://microarray.genetics.ucla.edu/geneexp/public/	2004	ucla	6
UEE8898	William Freije et al	http://microarray.genetics.ucla.edu/geneexp/public/	2004	ucla	19
UEE8937	William Freije et al	http://microarray.genetics.ucla.edu/geneexp/public/	2004	ucla	10
UHE01	Zhigang Wang et al	http://lungtranscriptome.bwh.harvard.edu/Breast_Cancer_Data.html	2004	harvard	98
UME02	Thomas Giordano et al	http://dot.ped.med.umich.edu:2000/pub/index.html	2003	umich	19
UNE01	Ying Huang et al	http://www.bios.unc.edu/%7Efwright/	2001	unc	16
USE02	Maija Wolf	http://www.vtt.fi/bel/mbi/indexe.htm	2006	vtt	14
USE05	Siina Junnila	http://research.med.helsinki.fi/gsb/monni/default.htm	2007	bbc	20
UWE02	Erich Hugan et al	http://data.cgt.duke.edu	2003	duke	89
