# Supplementary material for: Systematic bioinformatic analysis of expression levels of 17,330 human genes across 9,783 samples from 175 types of healthy and pathological tissues
Source: Genome Biol. 2008 Sep 19;9(9):R139. doi: 10.1186/gb-2008-9-9-r139 (PMC2592717; doi:10.1186/gb-2008-9-9-r139)
Supplement: Additional data file 4 — Various healthy tissues, cancers and non-cancer diseases represented by the samples in the database and the amounts of samples in each of these categories. [file gb-2008-9-9-r139-S4.xls]

## Sheet: Sheet1
Healthy in vivo tissues	Number of samples		Malignant in vivo tissues	Number of samples		Other diseases and benign tumors in vivo samples	Number of samples
blood lymphoid cell	141		B-ALL	925		septicaemia due to S. aureus	33
blood myeloid cell	32		T-ALL	68		E. coli infection	25
blood unspecified leukocyte	28		B-CLL	101		GIST, benign	1
bone marrow lymphoid cell	2		AML	322		pancreas, non-functional islet cell tumor	1
bone marrow myeloid cell	10		Plasma cell leukemia	6		chondroblastoma	4
bone marrow	8		Myeloma	102		chondromyxoid fibroma	4
hematopoietic stem cell	39		B-cell lymphoma	198		lipoma	3
circulating reticulocyte	58		Burkitts lymphoma	36		schwannoma	5
whole blood	41		T-cell lymphoma	43		fibromatosis	7
lymphatic system	96		Chondrosarcoma	15		breast, adenomyoepithelioma	8
muscle	73		Osteosarcoma	11		uterine leiomyoma	29
tongue	11		Ewings sarcoma	18		kidney, fibroma	1
heart	54		Synovial sarcoma	12		follicular thyroid adenoma	12
blood vessel	8		Leiomyosarcoma	12		adrenal oncocytoma	1
bone	2		Rhabdomyosarcoma	37		adrenal cortical adenoma	4
adipose tissue	16		Liposarcoma	16		neurofibroma	4
skin	3		Sarcoma, NOS	9		monoclonal gammopathy	7
hair follicle	16		Skin, squamous cell carcinoma	4		sarcoidosis	32
central nervous system	425		Melanoma	8		cushings syndrome	1
peripheral nervous system	20		Glioma	475		polycystic ovarian syndrome	9
eye	4		Neuroblastoma	123		obesity	22
gum	2		MPNST	5		bipolar disorder	40
salivary gland	9		Chordoma	4		mental retardation	9
respiratory system	123		Oral squamous cell carcinoma	34		autism	35
mesothelium	4		Laryngopharynx squamous cell carcinoma	9		retts syndrome	3
colorectal	23		Parotid gland, carcinoma	5		parkinsons disease	50
other GI system	33		Lung adenocarcinoma	311		degenerative disease of basal ganglia	1
liver	15		Lung, large cell cancer	8		progressive supranuclear ophthalmoplegia	6
liver and biliary system	9		Lung, small cell cancer	6		essential tremor	1
pancreas	28		Lung, squamous cell carcinoma	101		alzheimers disease	45
endocrine system	52		Lung, carcinoid tumor	27		epilepsy	13
kidney	77		Mesothelioma	35		muscular dystrophy	12
bladder	20		Esophagus adenocarcinoma	13		duchenne muscular dystrophy	4
testis	28		Gastric adenocarcinoma	21		congenital muscular dystrophy	23
prostate	147		GIST	6		mitochondrial myopathy	12
breast	15		Small intestine, adenocarcinoma	6		inflammatory myopathy	4
ovary	10		Colorectal carcinoma	505		multi-system degeneration	2
uterus	30		Liver cancer	7		pterygium	8
placenta	84		Pancreatic cancer	43		acute myocardial infarction	12
cervix	4		Adrenal tumors	11		ischaemic cardiomyopathy	63
other urogenital system	11		Thyroid carcinoma	58		cardiomyopathy	79
mesenchymal stem cell	19		Renal oncocytoma	5		dilated cardiomyopathy	4
adult stem cell	10		Renal cancer	228		atrial fibrillation and flutter	20
			Nephroblastoma	33		cardiac arrhythmias	40
Total	1840		Bladder cancer	174		heart failure	11
			Testis, seminoma	28		embolism of aorta	7
			Testis, non-seminoma	178		influenza	13
			Prostate adenocarcinoma	349		pneumonia due to staphylococcus	16
			Breast ductal cancer	327		allergy due to pollen	3
			Breast lobular cancer	46		chronic obstructive pulmonary disease	20
			Breast medullary cancer	12		asthma	55
			Breast cancer, others	15		haemorrhage of oesophagus	8
			Breast carcinoma, NOS	1104		atopic dermatitis	10
			Ovarian, clear cell carcinoma	20		dermamyositis	10
			Ovarian, endometrioid carcinoma	37		polymyositis	4
			Ovarian, germ cell tumor	4		myositis	10
			Ovarian, mucinous carcinoma	19		nonunion fracture	2
			Ovarian, serous carcinoma	141		congenital renal artery stenosis	8
			Ovarian adenocarcinoma, NOS	59		endotoxic shock	92
			Ovarian tumor, others	10		heart transplant failure	14
			Peritoneum adenocarcinoma	13		lung transplant failure	34
			Uterine sarcoma	14		kidney transplant failure	16
			Uterine adenocarcinoma	140		multiple organ dysfunction syndrome	21
			Uterine squamous cell carcinoma	5		tobacco use	27
			Uterine, Mullerian tumor	15
			Cervical adenocarcinoma	8		Total	1080
			Cervical squamous cell carcinoma	57
			Vagina/Vulva carcinoma	9
			Total	6806
