# Supplementary material for: Systematic bioinformatic analysis of expression levels of 17,330 human genes across 9,783 samples from 175 types of healthy and pathological tissues
Source: Genome Biol. 2008 Sep 19;9(9):R139. doi: 10.1186/gb-2008-9-9-r139 (PMC2592717; doi:10.1186/gb-2008-9-9-r139)
Supplement: Additional data file 5 — Rand indices for the different normalizations, and the distribution of array generations and tissues into clusters with Q and QAGC normalized data. [file gb-2008-9-9-r139-S5.xls]

## Sheet: Sheet1
	Q	QAGC	MAS5AGC
Corrected rand index for array generations	0.45	0.15	0.11
Corrected rand index for tissue types	0.22	0.92	0.84
Percentages of samples per array generation in each cluster
Q	Cluster 1	Cluster 2	Cluster 3	Cluster 4
U95A	50.5747	0	49.4253	0
U133A Plus 2	0	63.4921	0	36.5079
U95Av2	33.3333	0	66.6667	0
U133A	0	20.7792	0	79.2208
QAGC	Cluster 1	Cluster 2	Cluster 3	Cluster 4
U95A	45.977	4.5977	27.5862	21.8391
U133A Plus 2	10.4762	53.0159	12.381	24.127
U95Av2	32.6007	0.732601	47.9853	18.6813
U133A	19.9134	1.2987	28.1385	50.6493
Percentages of samples per tissue type in each cluster with k-means clustering of Q data
Cluster number	1	2	3	4	5	6	7	8	9	10	11	12	13	14	15
bladder	0	0	0	0	0	0	0	0	50	0	25	0	0	0	25
blood lymphoid cell	10.4167	66.6667	0	0	0	0	20.8333	0	0	0	0	0	0	0	2.08333
blood myeloid cell	0	15.625	84.375	0	0	0	0	0	0	0	0	0	0	0	0
bronchus epithelium	0	0	0	100	0	0	0	0	0	0	0	0	0	0	0
central nervous system	0	0	0	0	58.5882	0	0	0	0	0	7.76471	0	31.7647	0	1.88235
heart	0	0	0	0	2.04082	55.102	0	0	34.6939	0	6.12245	0	0	0	2.04082
hematopoietic stem cell	0	0	0	0	0	0	100	0	0	0	0	0	0	0	0
kidney	0	0	0	0	0	0	0	81.3559	15.2542	0	1.69492	0	0	0	1.69492
lung	0	0	0	0	0	0	0	0	67.8571	0	7.14286	0	0	0	25
muscle	0	0	0	0	0	0	0	0	20	73.3333	3.33333	0	0	0	3.33333
peripheral nervous system	0	0	0	0	0	0	0	0	10	0	50	0	0	0	40
placenta	0	0	0	0	0	0	0	0	14.5833	0	4.16667	81.25	0	0	0
prostate	17.0068	0	0	0	0	0	0	0	74.8299	0	0	0	0	0	8.16327
testis	0	0	0	0	0	0	0	0	9.09091	0	0	0	0	90.9091	0
uterus	0	0	0	0	0	0	0	0	6.66667	0	6.66667	0	0	0	86.6667
Percentages of samples per tissue type in each cluster with k-means clustering of QAGC data
Cluster number	1	2	3	4	5	6	7	8	9	10	11	12	13	14	15
bladder	70	0	0	0	0	0	0	0	0	0	0	0	0	0	30
blood lymphoid cell	0	78.125	0	0	0	0	21.875	0	0	0	0	0	0	0	0
blood myeloid cell	0	15.625	84.375	0	0	0	0	0	0	0	0	0	0	0	0
bronchus epithelium	0	0	0	100	0	0	0	0	0	0	0	0	0	0	0
central nervous system	0	0	0	0	97.1765	0	0	0	0	0	2.82353	0	0	0	0
heart	0	0	0	0	2.04082	93.8776	0	0	0	0	0	0	0	0	4.08163
hematopoietic stem cell	0	15.3846	3.84615	0	0	0	80.7692	0	0	0	0	0	0	0	0
kidney	0	0	0	0	0	0	0	88.1356	0	0	0	0	0	0	11.8644
lung	0	0	0	0	0	0	0	0	89.2857	0	0	0	0	0	10.7143
muscle	0	0	0	0	0	0	0	0	0	96.6667	0	0	0	0	3.33333
peripheral nervous system	0	0	0	0	0	0	0	0	0	0	100	0	0	0	0
placenta	0	0	0	0	0	0	0	0	0	0	0	85.4167	0	0	14.5833
prostate	0	0	11.5646	0	0	2.04082	0	0	0	0	0	0	80.9524	0	5.44218
testis	0	0	0	0	0	0	0	0	0	0	0	0	0	95.4545	4.54545
uterus	0	0	0	0	0	0	0	0	0	0	0	0	0	0	100
